# Supplementary material for: Differentiation of IL-26+ TH17 intermediates into IL-17A producers via epithelial crosstalk in psoriasis
Source: Nat Commun. 2023 Jun 30;14:3878. doi: 10.1038/s41467-023-39484-4 (PMC10313793; doi:10.1038/s41467-023-39484-4)
Supplement: Supplementary file 4 — Source Data [file 41467_2023_39484_MOESM4_ESM.xlsx]

## Sheet: Fig.1B
% blood Th17 cells	IL-26+ IL-17A-	IL-26+ IL-17A+	IL-26- IL-17A+
	11.9	2.83	4.66
	5.94	2.03	4.82
	7.29	1.38	5.45
	9.2	4.08	4.98

## Sheet: Fig.1D
% Th17 clone cells	IL-26+ IL-17A-	IL-26+ IL-17A+	IL-26- IL-17A+
	37	5	2.3
	31.2	15.4	4
	20.1	0.2	1.1
	17.9	0.5	1.2

## Sheet: Fig.2B
% IL26+ cells	(-)	IL-1b	IL-6	IL-23	IL-1b IL-6 IL-23	IL-1b IL-6 IL-23 +TGF-b		% IL17A+ cells	(-)	IL-1b	IL-6	IL-23	IL-1b IL-6 IL-23	IL-1b IL-6 IL-23 +TGF-b
	15.6	26.1	31.5	23.1	30.8	11.3			0.62	0.84	0.39	0.88	0.44	1.07
	4.5	31.4	37.4	24.7	49.4	39.2			0.21	1.24	0.14	0.28	2.35	6.49
	2.2	16.2	15.5	22.4	56.3	42			0.1	0.96	0.15	0.34	2.79	11.47
	1	15.2	12.1	13.7	23.6	21.9			0.26	0.33	0.13	0.24	0.28	3.84
	3.5	23.3	24.5	27.8	30.64	44.2			0.21	0.69	0.3	0.23	2.24	7.51

## Sheet: Fig.2C
IL-26 (pg/ml)	(-)	IL-1b	IL-6	IL-23	IL-1b IL-6 IL-23	IL-1b IL-6 IL-23 +TGF-b		IL-17A (pg/ml)	(-)	IL-1b	IL-6	IL-23	IL-1b IL-6 IL-23	IL-1b IL-6 IL-23 +TGF-b
	0.8209	9.447	2.831	12.023	183.269	286.542			0	0	0	0	0.905	35.645
	0	28.78	0	21.783	350.137	241.751			0.0302	0.1786	0	0.159	7.642	182.078
	0	4.583	0.75	0.676	80.757	150.148			0	0	0	0	0	18.792
	0	0	0	2.538	71.806	142.292			0	0	0	0	0	9.095

## Sheet: Fig.2E
%IL26+	Days	(-)			IL-1b IL-6 IL-23			IL-1b IL-6 IL-23 TGFb				%IL17A+	Days	(-)			IL-1b IL-6 IL-23			IL-1b IL-6 IL-23 TGFb
	0	0.17	0.032	0.067	0.067	0.032	0.067	0.17	0.032	0.067			0	0.067	0.016	0.18	0.067	0.016	0.18	0.067	0.016	0.18
	1	0.26	0.04	0.16	0.15	0.034	0.25	0.18	0.11	0.071			1	0.2	0.3	0.1	0.3	0.12	0.3	0.2	0.13	0.3
	3	8.43	2.29	2.35	20.96	14.66	14.61	10.03	1.05	8.13			3	0.4	0.3	0.5	0.6	0.5	0.9	0.51	1.1	0.7
	5	29.1	1.03	1.17	44.31	30.99	32.73	20.03	11.9	26.06			5	0.3	0.4	0.2	0.6	0.2	0.5	2.2	3.1	5.2
	7	11.62	0.27	0.66	18.29	15.13	18.18	9.68	8.76	22.88			7	0.4	0.3	1.8	2.2	0.2	2.4	7	2.8	7

## Sheet: Fig.3B
Days	IL-26+ IL-17A-			IL-26+ IL-17A+			IL-26- IL-17A+
0	48.4972	55.5742		19.3339	27.7871		32.169	16.6388
3	23.1068	43.6613	61.5783	44.2718	40.8545	23.6481	32.6214	15.4842	14.7736
5	30.8465	40.8421	26.7813	49.2109	48.4211	34.6437	19.9426	10.7368	38.5749
7	11.9129	17.0472	24.9091	51.7359	52.207	43.8182	36.3513	30.7458	31.2727

## Sheet: Fig.3C
IL-26 (pg/ml)	(-)	TGFb		IL-17A (pg/ml)	(-)	TGFb
	25.4	13.1			4.33	30.54
	17.5	9.7			4.75	27.54
	21.4	16.5			3.82	41.32
	9.4	19.4			6.2	13.5

## Sheet: Fig.4C
number of Th17 cells	IL26+IL17A-			IL26+IL17A+	IL26+IL17A+	IL26+IL17A+	IL26-IL17A+	IL26-IL17A+	IL26-IL17A+
nonlesional	15	16	9	0	0	0	0	0	0
lesional	19	104	23	7	3	7	18	11	16

## Sheet: Fig.5F
%CD4+	HS				AD_NL				AD_L				PSO_NL			PSO_L
IL26+	0	0	0	3.64524	3.57143	2.01754	0.893106	0.844687	6.20915	6.0219	1.11359	3.51611	3.15457	1.02225	2.26876	4.43475	2.3659	5.83942
IL17A+	0	0	0	0.015704	0	0	0.333056	0	0	0.057405	0	0.134852	0	0	0	8.9909	10.1364	8.17226

## Sheet: Fig.6A
TGFB1 fold change	Healthy Skin	PSO Nonlesional skin	PSO Lesional skin
	0.0231	-0.17189	0.663048
	0.1849	-0.24368	0.347782
	-0.1708	0.439622	0.272587
	-0.1935	0.593027	0.348745
	0.3537	0.156667	0.352709
	-0.0483	0.419977	0.674752
	-0.0572	-0.24179	0.07567
	-0.0265	-0.04557	0.288156
	0.0219	-0.06065	0.448402
	-0.1821	-0.69763	0.325671
	-0.1439	0.073413	0.653594
	-0.2507	-0.44208	0.467783
	-0.048	-0.08351	0.95868
	-0.1165	0.083968	0.432659
	0.081	0.21859	0.409354
	-0.1053	-0.12027	0.418656
	-0.085	0.195975	-0.0351
	0.0112	-0.20072	-0.07462
	0.0207	-0.19653	0.436031
	-0.2981	-0.34552	0.34551
	-0.2783	-0.44475	0.540338
	-0.2197	0.15761	0.06335
	-0.0915	-0.40655	0.443503
	-0.0278	-0.48938	0.320457
	0.1133	-0.42663	0.350099
	0.4468	-0.23302	0.033239
	-0.049	-0.05663	0.345117
	0.0303	0.170237	0.592534
	-0.4275	-0.2015	0.311218
	-0.2116	-0.14679	0.126071
	-0.2032	-0.01897	0.711593
	-0.1861	-0.52404	-0.04581
	0.0113	-0.39622	0.100384
	-0.1096	0.086047	-0.02411
	-0.0201	-0.23449	0.2968
	-0.3151	0.015913	0.587533
	-0.359	-0.13486	0.506528
	-0.0423	0.433643	-0.15392
	-0.1878	0.363613	0.572506
	-0.1867	-0.09885	0.157312
		-0.25159	-0.21572
		0.057751	0.446486
		-0.20653	0.558678
		0.039746	0.312177
		0.214426	0.232279
		-0.5244	0.482376
		-0.14271	0.662792
		-0.06776	0.154976
		-0.05975	0.043414
		-0.28562	0.396734
		0.518023	0.570683
		0.007116	0.393398
		0.055035	0.502271
		0.356669	0.481547
		0.225741	0.835026
		0.197581	0.303991
		0.045476	0.455732
		-0.23839	0.698784
		-0.03173	0.618274
		0.078212	0.054339
		-0.47702	-0.09758
		-0.3596	0.381727
		0.325189	0.455638
		-0.38458	0.205646
		0.306324	0.249272
		0.122519	0.519497
		0.142826	0.533441
		-0.23825	0.306139
		-0.07588	0.505874
		0.145383	0.011195
		0.05718	0.675297
		-0.32146	0.503199
		0.030305	0.760222
		-0.19671	0.789781
		-0.18652	1.00625
		-0.16779	0.442733
		0.054805	0.16458
		0.058254	0.655436
		-0.34804	0.30549
		-0.18759	0.555853
		-0.04945	0.20898
		-0.0121	0.538397
		0.012354	0.421036
		0.033958	0.227275
		-0.24815	0.271851
		-0.25468	-0.06576
		-0.25962	0.338478
		-0.22342	0.17043
		-0.04623	0.647534
		0.151494	0.168237
		0.044978	0.605976
		-0.2553	0.458081
		-0.34233	0.508671
		-0.21452	0.459564
		0.035263	0.327092
		-0.08053	0.582092
		0.045776	0.792138
		0.009591	0.494624
		0.190066	0.661225
		-0.28119	0.29462
		-0.34806	0.203406
		0.053107	0.336531
		0.057051	0.272267
		0.040748	0.944517
		0.032149	0.451481
		-0.14441	0.263572
		0.074719	0.841377
		-0.20945	0.282198
		-0.04521	0.561019
		-0.24528	0.327289
		-0.02681	0.306002
		0.07851	0.387277
		0.25672	0.569675
		0.385159	0.344974
		0.112237	0.182341
		-0.2018	0.001953
		0.200991	0.191915
		-0.28418	0.234308
		0.277653	0.264745
		0.259372	0.376883
		0.070154
		-0.13818
		0.110304
		0.031194
		-0.04678
		-0.03845
		-0.33995
		-0.03687
		0.148623
		-0.01296
		0.297117
		-0.27097
		0.206612
		-0.16844
		0.113488
		-0.50086
		-0.18097
		-0.03927
		0.236767
		0.352391
		0.165492
		-0.22212
		-0.36234
		-0.20781
		-0.374
		-0.48934
		0.285079
		0.224606
		-0.19952
		-0.23175
		0.071262
		0.214685
		-0.10304
		-0.03735
		-0.07341
		0.272078
		0.004058
		0.312575
		0.227115
		-0.17366
		-0.39542
		-0.24276
		0.126856
		0.015277
		0.281341
		0.009737
		0.198069
		0.083363
		0.125119
		0.013284
		-0.04121
		0.037169
		0.070339
		0.398604
		-0.15348
		-0.13795
		0.132498
		0.002962
		-0.21411
		0.030536
		-0.04196
		0.149818
		0.172822
		0.359535
		0.005666
		0.099206
		-0.09931
		-0.09874
		0.238645
		0.277051
		0.074002
		0.360054
		0.486434
		0.107509
		0.240383
		0.388844
		0.111095
		0.270146
		0.339429

[truncated: 16 more sheets: Fig.6E, Fig.6F, Fig.6G, Fig.6H, Fig.6I, Fig.6J, Fig.7B, Fig.7C, Fig.7G, Supp.Fig.1B, Supp.Fig.2C, Supp.Fig.2D, Supp.Fig.2E, Supp.Fig.3A, Supp.Fig.3C, Supp.Fig.4A]
